# Supplementary material for: Assessing Causal Associations of Atopic Dermatitis With Heart Failure and Other Cardiovascular Outcomes: A Mendelian Randomization Study
Source: Front Cardiovasc Med. 2022 Jun 15;9:868850. doi: 10.3389/fcvm.2022.868850 (PMC9241580; doi:10.3389/fcvm.2022.868850)
Supplement: Supplementary file 1 [file Data_Sheet_1.xlsx]

## Sheet: Table S1
Supplementary Table 1. Contributing studies of the datasets used for analyses.
Use in this MR	Phenotype	Data source	Contributing studies	Sample overlap
Exposure	atopic dermatitis	EAGLE	23andMe_v2, 23andMe_v3, AAGC, ALSPAC, B58C, BAMSE, CHOP, COPSAC2000, DNBC, GALAll, GenerationR_caucasian, GenerationR_non-caucasian, GENEVA/KORAF4/POPGEN, GENUFAD-SHIP2, GENUFADex-SHIP1, GIMI/LISA, INMA, MAAS, MAS-HNR, MoBa, NCRC-ADC, NFBC66, NTR, RIKEN, SAPALDIA, SAPPHIRE.	/
Outcomes	Heart failure	HERMES	ARIC, BIOSTAT-CHF (Validation), CHS, COGEN, deCODE, DiscovEHR, EPHESUS, EPIC-Norfolk, EGCUT 370, EGCUT Exome, EGCUT Omni, FHS, FINRISK, GoDARTS (Affymetrix), GoDARTS (Illumina), GRADE, LURIC, MDCS, PHFS, PIVUS, PREVEND, PROSPER, Rotterdam 1, SHIP, SOLID, TwinGene, UK Biobank, ULSAM, WGHS.	0
	Heart failure	the UK Biobank Heart Failure GWAS	UK Biobank.	0
	Atrial fibrillation	Nielsen et al.	HUNT, deCODE, MGI, DiscovEHR, UK Biobank, the AFGen Consortium.	0
	Coronary artery disease	CARDIoGRAMplusC4D	PROCARDIS, HSDS, ADVANCE, BEIJING (BAS), CARDIOGENICS, CHINA (CAS), CCGB_2, COROGENE, DUKE_2, EGCUT, FGENTCARD, GENRIC, GERMIFS I, GERMIFS II, GERMIFS III (KORA), GERMIFS_IV, GODARTS, HPS, IPM_AA, IPM_EA, IPM_HA, LOLIPOP, LURIC, EDSTAR, MIGen, OHGS_A2, OHGS_B2, OHGS_C2, PENNCATH, PIVUS, PREDICTCVD, SDS/AIDHS, THISEAS, TWINGENE, ULSAM, WTCCC, PROMIS1, PROMIS2, LIFE-HEART, WGHS, ITH_2, MAYO-VDB, AG…	0
	Myocardial infarction			0
	Any stroke	MEGASTROKE	CHARGE, METASTROKE, SIGN, DECODE, EPIC-CVD, Young Lacunar DNA, SIFAP, INTERSTROKE EUR, HVH1, Glasgow, CADISP, Barcelona, FINLAND, SAHLSIS, MDC, HVH2, ICH.	0
	Ischemic stroke			0
	Large artery stroke			0
	Small vessel stroke			0
	Cardioembolic stroke			0
EAGLE, EArly Genetics & Lifecourse Epidemiology; HERMES, Heart Failure Molecular Epidemiology for Therapeutic Targets; CARDIoGRAMplusC4D, Coronary ARtery DIsease Genome-wide Replication and Meta-analysis plus The Coronary Artery Disease Genetics.

## Sheet: Table S2
Supplementary Table 2. Characteristics of the genetic variants associated with atopic dermatitis.
SNP	EA	OA	N	EAF	R2 (%)	F	SNP-Atopic dermatitis			SNP-Heart failure (HERMES)			SNP-Heart failure (the UK Biobank Heart Failure GWAS)			SNP-Atrial fibrillation			SNP-Coronary artery disease			SNP-Myocardial infarction			SNP-Any stroke			SNP-Ischemic stroke			SNP-Large artery stroke			SNP-Small vessel stroke			SNP-Cardioembolic stroke
							Beta	SE	P-value	Beta	SE	P-value	Beta	SE	P-value	Beta	SE	P-value	Beta	SE	P-value	Beta	SE	P-value	Beta	SE	P-value	Beta	SE	P-value	Beta	SE	P-value	Beta	SE	P-value	Beta	SE	P-value
rs10199605	G	A	102760	0.3	0.0699149	28.5697	0.0408	0.016	4e-08	0.0037	0.0085	0.6632	0.00381272	0.0192733	0.843183	0.0065	0.0074	0.3784	0.009934	0.0103327	0.336343	0.0166366	0.0114741	0.147078	0.0162	0.0101	0.1082	0.018	0.0109	0.09889	0.0002	0.0272	0.9953	0.0097	0.0254	0.7016	0.0408	0.0206	0.1868
rs10214237	T	C	102761	0.27	0.151042	61.7713	0.0619	0.0164	2.9e-14	0.0012	0.0086	0.8917	0.000569838	0.0199352	0.977196	-0.017	0.0074	0.0215298	0.001699	0.0106933	0.87376	0.0014296	0.0117921	0.903506	0.0058	0.0101	0.5645	0.0093	0.011	0.3986	0.0153	0.0273	0.5751	0.0404	0.0253	0.1102	0.0619	0.0213	0.3641
rs1057258	C	T	101012	0.18	0.113109	46.2404	0.0619	0.0217	1.7e-10	-0.0079	0.0105	0.4514	0.00408232	0.0215342	0.849643	-0.0011	0.0088	0.898	-0.002412	0.0122825	0.844316	-0.0148454	0.0132205	0.261477	-0.0196	0.0122	0.1072	-0.0189	0.0133	0.1572	-0.0683	0.0327	0.03659	-0.0658	0.0311	0.03424	0.0619	0.0262	0.704
rs10791824	G	A	102761	0.57	0.629264	258.587	0.1133	0.0273	2.1e-19	0.0119	0.0081	0.1381	0.0119582	0.023359	0.608699	-0.0133	0.0067	0.0486598	0.027716	0.0095408	0.0036725	0.0208055	0.0105602	0.0488187	0.0136	0.0093	0.1443	0.0085	0.0101	0.402	-0.0065	0.025	0.7947	-0.0008	0.0233	0.971	0.1133	0.0192	0.9281
rs112111458	A	G	102760	0.13	0.086671	35.4228	0.0619	0.0217	9.4e-09	0.0052	0.0124	0.6753	0.0214678	0.0180677	0.234759	-0.01	0.01	0.3146	0.003866	0.0136545	0.777077	0.00277438	0.0143432	0.846625	-0.0034	0.0149	0.8181	-0.0148	0.0159	0.3512	-0.0659	0.0377	0.08055	-0.0284	0.0355	0.4243	0.0619	0.0299	0.642
rs12188917*	C	T	102761	0.21	0.569402	233.847	0.131	0.0315	4e-17	-0.0001	0.0143	0.9937	-0.0230905	0.0261831	0.377837	-0.0096	0.0119	0.4225	0.015114	0.0117003	0.19644	0.00576545	0.0131091	0.660078	-0.0166	0.0125	0.1836	-0.019	0.0133	0.1543	-0.0258	0.0316	0.4143	-0.0126	0.0293	0.6686	0.131	0.0248	0.9222
rs2041733	T	C	103066	0.55	0.3443	141.081	0.0834	0.0222	2.5e-11	-0.0059	0.0092	0.5176	-0.0055192	0.0180296	0.759514	0.0075	0.0072	0.2994	0.000331	0.0092084	0.971326	0.000415248	0.0103368	0.967956	-0.0121	0.0092	0.1852	-0.0139	0.0099	0.1592	-0.0247	0.0244	0.3125	-0.041	0.0226	0.07052	0.0834	0.0188	0.7795
rs2143950	T	C	102762	0.17	0.167316	68.4382	0.077	0.0189	1.8e-15	0.006	0.0104	0.5632	-0.0140016	0.0237469	0.555448	0.0168	0.0088	0.0563197	-0.002443	0.0119664	0.838233	-0.0101939	0.0134577	0.448766	-0.0134	0.012	0.2646	-0.0128	0.0131	0.3293	-0.0145	0.0325	0.6561	0.0243	0.0301	0.4182	0.077	0.0263	0.3061
rs2212434	T	C	102761	0.45	0.367807	150.748	0.0862	0.0233	4.6e-13	0.0139	0.0079	0.07746	0.0155513	0.0179408	0.386046	0.0112	0.0067	0.0932395	-0.003303	0.0094289	0.726109	-0.000732979	0.0105723	0.944726	0.0144	0.0092	0.1147	0.0078	0.0099	0.4304	0.0257	0.0244	0.2925	0.0203	0.0227	0.3702	0.0862	0.0189	0.9555
rs2227483	T	A	102762	0.44	0.188822	77.2512	0.0619	0.0162	6.7e-16	-0.0057	0.0079	0.4696	0.00323422	0.0181236	0.858367	0.0013	0.0067	0.85	-0.011418	0.0092529	0.217207	-0.00471845	0.0103915	0.64978	0.0081	0.0093	0.3861	0.0145	0.01	0.1483	-0.0056	0.0247	0.8201	0.0405	0.0231	0.07864	0.0619	0.0192	0.2603
rs2918307	G	A	100707	0.16	0.345056	141.391	0.1133	0.0365	4.6e-12	0.0142	0.0138	0.3033	0.00242494	0.0247384	0.921914	-0.0046	0.0092	0.6191	-0.004681	0.0132189	0.723254	0.00220841	0.0147063	0.880632	-0.0015	0.014	0.9169	-0.0065	0.015	0.6615	0.0821	0.0357	0.02131	-0.0046	0.0335	0.8909	0.1133	0.0271	0.2718
rs4809219	A	C	102760	0.27	0.437923	179.612	0.1054	0.034	7e-13	0.0017	0.0092	0.8497	0.0392004	0.0225286	0.0818536	0.0036	0.0078	0.6413	0.000559	0.011331	0.960653	0.0119568	0.0124773	0.337917	0.0282	0.0113	0.01247	0.0168	0.0118	0.1543	0.0282	0.0293	0.336	0.0139	0.0269	0.6044	0.1054	0.0229	0.1028
rs61813875	G	C	93326	0.02	0.888924	366.248	0.4762	0.0855	5.6e-29	0.0548	0.0293	0.06138	0.00698333	0.0206477	0.735203	0.023	0.025	0.3567	-0.08592	0.0409168	0.0357404	-0.0579396	0.0450433	0.198336	-0.0113	0.0372	0.761	0.014	0.0397	0.7251	-0.0359	0.1066	0.7365	-0.0327	0.0903	0.7176	0.4762	0.0891	0.199
rs6419573*	T	C	102760	0.26	0.419407	171.986	0.1044	0.0276	1.5e-13	0.0059	0.0134	0.6578	0.0926867	0.0519059	0.074153	-0.0091	0.0109	0.4035	0.000848	0.0107053	0.936863	-0.00631402	0.0114773	0.582229	-0.0022	0.0114	0.8447	-0.0063	0.0122	0.6036	0.0563	0.0284	0.04724	0.0197	0.0267	0.4612	0.1044	0.0226	0.2421
rs6473227	C	A	102761	0.61	0.182308	74.5814	0.0619	0.0109	2.2e-16	0.0095	0.008	0.235	0.0196458	0.0183998	0.285649	-0.0092	0.0068	0.1802	-0.006532	0.0093431	0.484472	0.00270385	0.010337	0.793652	-0.0118	0.0094	0.2099	-0.01	0.0102	0.3256	0.0089	0.0252	0.7239	-0.0036	0.0235	0.8789	0.0619	0.0195	0.02971
rs6602364	G	C	103065	0.45	0.117881	48.1936	0.0488	0.0146	1.3e-10	-0.0011	0.0079	0.8888	-0.00584203	0.0180017	0.745539	0.0082	0.0068	0.2252	0.016602	0.0093952	0.0772167	0.00410728	0.0104872	0.695319	0.0136	0.0094	0.1475	0.0086	0.01	0.392	0.0303	0.0249	0.2223	0.0392	0.0231	0.08928	0.0488	0.019	0.9973
rs6827756	T	C	102761	0.37	0.27641	113.185	0.077	0.0237	4.2e-09	-0.0052	0.0081	0.5172	-0.00465884	0.0185738	0.801947	-0.003	0.0069	0.668099	-0.020091	0.009594	0.0362493	-0.0156483	0.0106379	0.141293	-0.0103	0.0094	0.2743	-0.0051	0.0102	0.6173	-0.0196	0.0251	0.4352	0.0173	0.0233	0.4584	0.077	0.0195	0.5365
rs7127307	T	C	103066	0.47	0.190891	78.0993	0.0619	0.0164	1.5e-18	0.0059	0.008	0.4613	-0.0135251	0.0178451	0.448502	0.0014	0.0067	0.8302	0.010444	0.0095723	0.275243	0.00663668	0.0106455	0.533006	0.0203	0.0094	0.02992	0.0226	0.0102	0.02607	0.0222	0.0257	0.3871	0.0342	0.0237	0.1499	0.0619	0.0195	0.121
rs7512552	C	T	102762	0.49	0.0831987	34.0025	0.0408	0.016	5.4e-09	-0.0012	0.0079	0.8767	-0.0139621	0.0178165	0.43324	-0.0075	0.0067	0.2616	-0.008487	0.0093453	0.363793	0.00537957	0.0102972	0.60137	-0.0001	0.0091	0.9938	0.003	0.0099	0.7589	-0.0451	0.0242	0.06231	0.0279	0.0228	0.2222	0.0408	0.019	0.8183
rs4713555†	G	T
rs12730935‡	A	G
SNP, single-nucleotide polymorphism; EA, effect allele; OA, other allele; N, sample size; EAF, effect allele frequency; R2, percentage of the variation of AD explained by the SNPs; F, F statistic; HERMES, Heart Failure Molecular Epidemiology for Therapeutic Targets; Beta, the per-allele effect on AD; SE, standard error; P-value is for the genetic association.
*rs12188917 and rs6419573 were not available in the UK Biobank Heart Failure GWAS dataset; rs3091307 and rs1035127 were found to replace them, respectively.
†rs4713555 was excluded since it was associated with potential confounders in the PhenoScanner database.
‡rs12730935 was excluded since it was in linkage disequilibrium with other SNPs

## Sheet: Table S3
Supplementary Table 3. Sample size and priori power calculations in Mendelian randomization study of atopic dermatitis and risk of cardiovascular disease.
Outcomes	OR=1.02 (0.98)	OR=1.04 (0.96)	OR=1.06 (0.94)	OR=1.08 (0.92)	OR=1.10 (0.90)
Heart failure (HERMES)	0.17	0.52	0.85	0.98	1
Heart failure (the UK Biobank Heart Failure GWAS)	0.07	0.12	0.21	0.33	0.47
Atrial fibrillation	0.2	0.62	0.92	0.99	1
Coronary artery disease	0.16	0.47	0.8	0.96	1
Myocardial infarction	0.14	0.4	0.72	0.92	0.99
Any stroke	0.15	0.44	0.78	0.95	0.99
Ischemic stroke	0.13	0.39	0.71	0.92	0.99
Large artery stroke	0.06	0.09	0.15	0.23	0.34
Small vessel stroke	0.06	0.11	0.18	0.28	0.4
Cardioembolic stroke	0.07	0.12	0.22	0.35	0.5
R2, percentage of the variation of AD explained by the SNPs; OR, odds ratio.

## Sheet: Table S4
Supplementary Table 4. Evaluation of heterogeneity and directional pleiotropy using different methods.
Outcome	SNPs, n	Cochran’s Q statistic	Cochran’s Q P	MR-Egger intercept P	MR-PRESSO
Heart failure (HERMES)	19	9.965	0.933	0.232	-†
Heart failure (the UK Biobank Heart Failure GWAS)	19*	9.21899	0.95445	0.0992	-†
Atrial fibrillation	19	25.885	0.1024	0.699167	-†
Coronary artery disease	19	27.3886	0.0719892	0.56848	-†
Myocardial infarction	19	14.1447	0.71961	0.39645	-†
Any stroke	19	30.907	0.029506	0.46235	-†
Ischemic stroke	19	24.1287	0.1508	0.418368	-†
Large artery stroke	19	27.406	0.0716887	0.565469	-†
Small vessel stroke	19	22.7873	0.198896	0.09848	-†
Cardioembolic stroke	19	19.2105	0.3789	0.58171	-†
SNP, single-nucleotide polymorphism; MR-Egger, Mendelian randomization-Egger; MR-PRESSO, MR-pleiotropy residual sum and outlier.
*rs12188917 and rs6419573 were not available in the outcome dataset; rs3091307 and rs1035127 were found to replace them, respectively.
†No outliers detected.

## Sheet: Table S5
Supplementary Table 5. Associations of genetic predisposition to atopic dermatitis with risk of heart failure in complementary Mendelian Randomization analyses (excluding rs61813875).
Data source	Sample size	SNPs, n	Methods	OR (95% CI)	P-value
HERMES	977323	18#	Weighted median	1.04 (0.97, 1.13)	0.271
			MR-Egger	1.11 (0.93, 1.32)	0.28
the UK Biobank Heart Failure GWAS	394156	18*,#	Weighted median	1.06 (0.90, 1.24)	0.511
			MR-Egger	1.38 (0.96, 1.99)	0.1
SNPs, single-nucleotide polymorphisms; OR, odds ratio; CI, confidence interval; HERMES, Heart Failure Molecular Epidemiology for Therapeutic Targets.
*rs12188917 and rs6419573 were not available in the outcome dataset; rs3091307 and rs1035127 were found to replace them, respectively.
#rs61813875 was excluded.
